# Supplementary material for: Growth of Ready Meals in Australian Supermarkets: Nutrient Composition, Price and Serving Size
Source: Foods. 2021 Jul 20;10(7):1667. doi: 10.3390/foods10071667 (PMC8304220; doi:10.3390/foods10071667)
Supplement: Supplementary file 1 [file foods-10-01667-s001.zip]

Archive with 1 entries (1 files):
- foods-1262038-supplementary.pdf
